# Supplementary material for: From sabers to spikes: A newfangled reconstruction of the ancient, giant, sexually dimorphic Pacific salmon, †Oncorhynchus rastrosus (SALMONINAE: SALMONINI)
Source: PLoS One. 2024 Apr 24;19(4):e0300252. doi: 10.1371/journal.pone.0300252 (PMC11042722; doi:10.1371/journal.pone.0300252)
Supplement: S1 Matrix — (TXT) [file pone.0300252.s002.txt]

#NEXUS

    [ File output by Morphobank v3.0 (http://www.morphobank.org); 2024-01-20 17.12.48 ]

    BEGIN TAXA;
    DIMENSIONS NTAX=41;
    TAXLABELS
    		'Novumbra'
		'Thaleichthys'
		'Chanos'
		'Prosopium'
		'Coregonus'
		'Stenodus'
		'Thymallus'
		'Eosalmo'
		'Brachymystax'
		'Acantholingua'
		'Salmothymus'
		'Platysalmo'
		'Hucho hucho'
		'Hucho perryi'
		'Salvelinus larsoni'
		'Salvelinus malma'
		'Salvelinus alpinus'
		'Salvelinus namaycush'
		'Salvelinus fontinalis'
		'Salvelinus confluentus'
		'Salvelinus leucomaenis'
		'Salmo trutta'
		'Salmo salar'
		'O. chrysogaster'
		'O. clarki'
		'O. gilae'
		'O. apache'
		'O. lacustris'
		'O. mykiss'
		'O. m. aguabonita'
		'O. m. (redband)'
		'O. masou'
		'O. kisutch'
		'O. tshawytscha'
		'Oncorhynchus keta'
		'Oncorhynchus nerka'
		'O. gorbuscha'
		'Oncorhynchus rastrosus'
		'Oncorhynchus ketopsis'
		'Oncorhynchus salax'
		'Oncorhynchus rastellus'
    ;
    ENDBLOCK;

    BEGIN CHARACTERS;
	DIMENSIONS NCHAR=119;
	FORMAT DATATYPE=STANDARD GAP=- MISSING=? SYMBOLS="0123";
	CHARLABELS
		 [1] 'Dorsal chondrocranium'
		 [2] 'Dermethmoid1'
		 [3] 'Dermethmoid2'
		 [4] 'Dermethmoid3'
		 [5] 'Dermethmoid4'
		 [6] 'Dermethmoid5'
		 [7] 'Dermethmoid6'
		 [8] 'Dermethmoid7'
		 [9] 'Ethmoid'
		 [10] 'Lateral ethmoids'
		 [11] 'Posttemporal fossae'
		 [12] 'Frontals1'
		 [13] 'Frontals2'
		 [14] 'Frontals and parietals'
		 [15] 'Frontals3'
		 [16] 'Frontals4'
		 [17] 'Frontals5'
		 [18] 'Sphenotic'
		 [19] 'Pterotic'
		 [20] 'Epiotics1'
		 [21] 'Epiotics2'
		 [22] 'Supraoccipital'
		 [23] 'Intercalar'
		 [24] 'Prootic'
		 [25] 'Orbitosphenoid1'
		 [26] 'Orbitosphenoid2'
		 [27] 'Orbitosphenoid3'
		 [28] 'Orbitosphenoid4'
		 [29] 'Parasphenoid1'
		 [30] 'Parasphenoid2'
		 [31] 'Posterior parasphenoid'
		 [32] 'Parasphenoid3'
		 [33] 'Occipital condyle'
		 [34] 'Vomer1'
		 [35] 'Vomer2'
		 [36] 'Vomerine longitudinal tooth row'
		 [37] 'Vomer3'
		 [38] 'Vomer4'
		 [39] 'Vomer5'
		 [40] 'Vomer6'
		 [41] 'Hyomandibula'
		 [42] 'Metapterygoid1'
		 [43] 'Metapterygoid2'
		 [44] 'Mesopterygoids3'
		 [45] 'Mesopterygoids4'
		 [46] 'Palatine1'
		 [47] 'Palatine2'
		 [48] 'Quadrate'
		 [49] 'Maxilla1'
		 [50] 'Maxilla2'
		 [51] 'Maxilla3'
		 [52] 'Maxilla4'
		 [53] 'Maxilla5'
		 [54] 'Maxilla6'
		 [55] 'Premaxilla1'
		 [56] 'Premaxilla2'
		 [57] 'Premaxilla3'
		 [58] 'Premaxilla4'
		 [59] 'Premaxilla5'
		 [60] 'Premaxilla6'
		 [61] 'Premaxilla7'
		 [62] 'Premaxilla8'
		 [63] 'Supramaxilla'
		 [64] 'Dentary1'
		 [65] 'Coronoid process of dentary'
		 [66] 'Dentary and angular-articular'
		 [67] 'Dentary2'
		 [68] 'Dentary3'
		 [69] 'Dentary4'
		 [70] 'Dentary and maxilla'
		 [71] 'Angular-articular'
		 [72] 'Retroarticular'
		 [73] 'Supraorbital1'
		 [74] 'Supraorbital2'
		 [75] 'Supraorbital3'
		 [76] 'Postorbitals1'
		 [77] 'Infraorbitals'
		 [78] 'Second infraorbitals'
		 [79] 'Postorbitals2'
		 [80] 'Suprapreopercle'
		 [81] 'Preopercle1'
		 [82] 'Preopercle2'
		 [83] 'Subopercle'
		 [84] 'Extraspaculars'
		 [85] 'Median basihyal denticles'
		 [86] 'Basihyals1'
		 [87] 'Basihyals2'
		 [88] 'Basibranchial plate1'
		 [89] 'Basibranchial plate2'
		 [90] 'Anterior ceratohyal1'
		 [91] 'Anterior ceratohyal2'
		 [92] 'Branchiostegals'
		 [93] 'Vertebral number'
		 [94] 'Caudal skeleton1'
		 [95] 'Caudal skeleton2'
		 [96] 'Caudal skeleton3'
		 [97] 'Caudal skeleton4'
		 [98] 'Caudal skeleton5'
		 [99] 'Dorsal fin rays'
		 [100] 'Number of gill rakers on first arch'
		 [101] 'Gill rakers'
		 [102] 'Lateral line scales'
		 [103] 'Karyotype'
		 [104] 'Nostril flaps'
		 [105] 'Pyloric caecae'
		 [106] 'Dorsal trunk1'
		 [107] 'Dorsal trunk2'
		 [108] 'Nuptial tubercles'
		 [109] 'Egg size'
		 [110] 'Coloration1'
		 [111] 'Coloration2'
		 [112] 'Coloration3'
		 [113] 'Coloration4'
		 [114] 'Coloration5'
		 [115] 'Coloration6'
		 [116] 'Coloration7'
		 [117] 'Coloration8'
		 [118] 'Coloration9'
		 [119] 'Nostrils'
	;
	STATELABELS
		1
		'Temporal fontanelles remain open throughout life'
		'Close during ontogeny'
		,
		2
		'Paired'
		'Single and median with posterior separation (notch)'
		'Single or median with no posterior separation'
		,
		3
		'Short to moderately long'
		'Extremely long, up to four times width'
		,
		4
		'Overlapping frontals and lying between nasals'
		'Contacting frontals but without broad overlap'
		,
		5
		'Without prominent midlength constriction'
		'With constriction, spearhead-shaped'
		,
		6
		'Not broad and blunt'
		'Very broad, in shape of blunt diamond'
		,
		7
		'Not "A-shaped"'
		'"A-shaped" with narrow taper'
		'With widely (greater than 40°) divergent, posterior wings'
		,
		8
		'Without anterior extension in breeding individuals'
		'With anterior extension in breeding individuals'
		,
		9
		'Present'
		'Absent'
		,
		10
		'Deeper dorsoventrally than wide'
		'Width approximately equal to maximalk depth'
		,
		11
		'Roofed'
		'Open'
		,
		12
		'Not included as part of the floor of the posttemportal fossae'
		'Included as part of the floor of the posttemporal fossae'
		,
		13
		'Not widely expanded above the autosphenotics'
		'Expanded laterally, covering the autosphenotics'
		,
		14
		'Parietals not flanking frontals'
		'Flanking frontals that are extended posteriorly along the midline'
		,
		15
		'Without depression at posterior midline'
		'With depression at posterior midline'
		,
		16
		'Without anterior shelf-like expansion above orbit'
		'With anterior shelf-like expansion above orbit'
		,
		17
		'Not in contact with epiotics'
		'Contacting epiotics in large individuals'
		,
		18
		'Anterior ramus thin and directed laterally'
		'Stout and directed anteriorally'
		,
		19
		'With short hyomandibula fossa, extending half the length of the pterotic'
		'fossa extending the entire length of the pterotic'
		,
		20
		'With flat posterior surface'
		'Surface with sulcus'
		,
		21
		'Without stout conical dorsoposterior processes'
		'With stout conical dorsoposterior processes'
		,
		22
		'Crest short, not as long as anterior-posterior dimension of supraoccipital'
		'Crest as long as anterior-posterior dimension of supraoccipital'
		,
		23
		'With small otic ramus'
		'With long otic ramus, typically contacting the prootic'
		,
		24
		'Narrow anteroposteriorly and anterior branch of trigeminofacial nerve exiting through foramen on anteromesial margin'
		'Expanded anteroposteriorly and nerve exiting through foramen on lateral margin'
		,
		25
		'Absent'
		'Present'
		,
		26
		'With anterior emargination'
		'Without anterior emargination'
		,
		27
		'Left and right halves fused ventrally, forming a Y-shaped cross section'
		'Left and right halves unfused ventrally, broadly oval in cross section'
		,
		28
		'Not in form of spongy ball'
		'In form of spongy ball'
		,
		29
		'In sagittal profile, flexed'
		'In sagittal profile, straight'
		,
		30
		'Not extending posteriorly to the posterior edge of the basioccipital'
		'Extending to posterior edge of basioccipital'
		,
		31
		'Flat in cross section'
		'With high vertical walls flanking the posterior myodome'
		,
		32
		'Basispenoid process of parasphenoid not ossified'
		'Stout and ossified'
		,
		33
		'Simple and involving only the basioccipital'
		'Tripartite and involving the basioccipital and processes from the two exoccipitals'
		'Secondarily fused'
		,
		34
		'Dentition present'
		'Teeth absent or vestigial in adults'
		,
		35
		'Short'
		'Long, extending posteriorly to the lateral ethmoids, and with teeth on shaft'
		,
		36
		'Not extending to posterior edge of vomer'
		'Long, extending to posterior edge of vomer'
		,
		37
		'Without prominent anterior transverse tooth row'
		'With prominent anterior transverse tooth row'
		,
		38
		'Without teeth on posterior extension (crest) of the vomerine capitulum'
		'With teeth on posterior extension (crest) of the vomerine capitulum'
		,
		39
		'Without anterior extension in breeding males'
		'With anterior extension in breeding males'
		,
		40
		'Teeth not deciduous'
		'Deciduous and typically lost during breeding migration'
		,
		41
		'Dorsolateral surface narrow with adductor ridge'
		'Broad and dish-shaped without trace of adductor ridge'
		,
		42
		'Positioned between quadrate and symplectic and in broad contact with symplectic'
		'Positioned more dorsally with minimal contact with symplectic'
		,
		43
		'Extending dorsally to middle of hyomandibula'
		'Extending nearly to the pterotic'
		,
		44
		'Bearing teeth'
		'Toothless'
		,
		45
		'In marginal contact with metapterygoid and quadrate'
		'Extended posteriorly, broadly overlapping metapterygoid and overlapping quadrate'
		,
		46
		'Well-toothed'
		'Teeth vestigial or absent'
		,
		47
		'Premaxillary process with no or small posterior crest'
		'With long blade-like crest'
		,
		48
		'Angle between anterior and posterior margins 90° or greater'
		'Angle between anterior and posterior margins acute'
		,
		49
		'Bearing teeth'
		'Teeth absent in adults'
		,
		50
		'Short, not extending posterior to orbit'
		'Long, extending posterior to orbit'
		,
		51
		'Bladelike and ventral edge convex'
		'Straight or slightly concave'
		'Strongly arched'
		,
		52
		'Flat in cross section'
		'Ovate in cross section'
		'Round in cross section'
		,
		53
		'Premaxillary process extending dorsally less than 10° from the main axis of the maxilla'
		'Premaxillary process extending dorsally at angle 10° or more from main axis of the maxilla'
		,
		54
		'Premaxillary process not projecting below axis of maxilla'
		'Palmate and extending below the axis of the maxilla'
		,
		55
		'Toothed'
		'Vestigial teeth in adults'
		,
		56
		'Without enlarged breedings tusks'
		'With enlarged breeding tusks'
		,
		57
		'With rudimentary acscending process'
		'With broad ascending process'
		,
		58
		'Ascending process not deflected posteriorly'
		'Ascending process deflected posteriorly and typically arched in breeding males'
		,
		59
		'Without "thin crest" (sensu Vladykov 1962)'
		'With "thin crest"'
		,
		60
		'Teeth without dark enamel (0)'
		'Teeth with dark enamel'
		,
		61
		'Without substantial mesial pocket for rostral cartilage'
		'With substantial mesial pocket for rostral cartilage'
		,
		62
		'Without strong process mesial to the rostral cartilage pocket'
		'With strong process mesial to the rostral cartilage pocket'
		,
		63
		'Broad and ovate'
		'Thin and lanceolate'
		'Long and inflected'
		,
		64
		'Without stout and deep body anterior to the Meckelian groove'
		'Deep anterior to the Meckelian groove'
		,
		65
		'Rising steeply from the symphysis at an angle greater than 45° such that the highest portion of the mandible is positioned close to the symphysis'
		'Rising less steeply such that the highest portion of the mandible is positioned midway'
		'Rising at a very shallow angle such that the highest portion of the mandible is positioned posteriorly'
		,
		66
		'Coronoid process of dentary and coronoid ramus of angular-articular in close fit'
		'Gap between the coronoid process of dentary and coronoid ramus of angular-articular'
		,
		67
		'Without anterior cartilaginous expansion (kype) in breeding males'
		'With anterior cartilaginous expansion (kype) in breeding males'
		,
		68
		'Without extreme development of kype'
		'With extreme development of kype'
		,
		69
		'Teeth well socketed'
		'Teeth not well socketed, deciduous in breeding individuals'
		,
		70
		'Without dark enameloid on interior of teeth'
		'With dark enameloid on interior of teeth'
		,
		71
		'Posterior process extending horizontally'
		'Posterior process extending at an angle to the horizontal'
		,
		72
		'Ventral and suture with angular-articular at low angle'
		'Ventral and suture with angular-articular at angle higher than 45°'
		'Suture at high angle and retroarticular mesial to anglular-articular'
		,
		73
		'Long and bordering most of the dorsal surface of the orbit'
		'Short and bordering the anterior third of the dorsal surface of the orbit'
		,
		74
		'Not contacting the dermosphenotic'
		'Contacting the dermosphenotic'
		,
		75
		'Single supraorbital'
		'Multiple supraorbitals'
		,
		76
		'Long and covering hyomandibula'
		'Short and covering less than half othe hyomandibula'
		,
		77
		'Typically 6'
		'Restricted to 5'
		,
		78
		'Second infraorbital blade-like'
		'Second infraorbital thin and tubular'
		,
		79
		'Not divided into two series'
		'Divided into anterior and posterior series'
		,
		80
		'Absent'
		'Present'
		,
		81
		'Ventral limb long, two-thirds the length of the dorsal limb'
		'Reduced, half the length of dorsal limb'
		'Greatly reduced, less than half the length of dorsal limb'
		,
		82
		'Dorsal limb not deep, approximately 20% of its length'
		'Expanded posteriorly, ranging up to 30% or more of its length'
		,
		83
		'Deep, two-thirds as deep as wide'
		'Shallow, similar in shape to branchiostegal'
		,
		84
		'Tabular'
		'Tubular'
		,
		85
		'Present'
		'Absent'
		,
		86
		'Without teeth on perimeter'
		'With stout teeth around perimeter'
		,
		87
		'Blunt anteriorly'
		'Thin and pointed anteriorly'
		,
		88
		'Present'
		'Absent'
		,
		89
		'With teeth'
		'Without teeth'
		,
		90
		'Imperforate'
		'Perforate'
		,
		91
		'Slender and slightly constricted'
		'Rectangular, length : depth ratio 2.5 or less'
		,
		92
		'Fewer than 10'
		'10-13'
		'More than 13'
		,
		93
		'Mean number less than 61'
		'62-65'
		'More than 65'
		,
		94
		'Posterior hemal spines, parahypural, and first hypural lacking peg-and-socket connections'
		'With peg-and-socket connections'
		,
		95
		'With ossifications ("tendon bones") in the urostyle'
		'Without urostyle ossifications'
		,
		96
		'First uroneural not amplified into a large fan-shaped stegural'
		'Amplified into a fan-shaped stegural'
		,
		97
		'With complete neural arch and spine on preural centrum 2 (PU2)'
		'With spine detached from arch'
		,
		98
		'With three epurals'
		'With two epurals'
		,
		99
		'Fewer than 17'
		'More than 17'
		,
		100
		'More than 16'
		'Fewer than 16'
		,
		101
		'Mean count below 25'
		'Mean count very high, above 25'
		,
		102
		'Roughly circular'
		'Very elliptical, reduced to little more than the nerve tube'
		,
		103
		'Diploid'
		'Tetraploid'
		,
		104
		'One flap per narial opening'
		'Two flaps per narial opening'
		,
		105
		'fewer than 20'
		'20-70'
		'More than 70'
		,
		106
		'Without pronounced hump in breeding males'
		'With pronounced hump in breeding males'
		,
		107
		'Without extreme development of hump'
		'With extreme development of hump'
		,
		108
		'Present'
		'Absent'
		,
		109
		'Less than 3.0 mm'
		'3.5-4.5 mm'
		'Greater than 4.5 mm in diameter'
		,
		110
		'Without vertical bars ("parr marks") in juveniles'
		'With vertical bars in juveniles'
		,
		111
		'Without pale spots'
		'With pale spots'
		,
		112
		'Without cutthroat mark'
		'With cutthroat mark'
		,
		113
		'Without yellow cutthroat mark'
		'With yellow cutthroat mark'
		,
		114
		'Without dark patch on border of adipose fin'
		'With dark patch on border of adipose fin'
		,
		115
		'Without vermiculated spots on back'
		'With vermiculated spots on back'
		,
		116
		'Without X-shaped spots'
		'With X-shaped spots'
		,
		117
		'Dorsal, anal, and pelvic fins without white tips'
		'With white tips'
		,
		118
		'Caudal fin without red anterior edge'
		'Caudal fin with red anterior edge'
		,
		119
		'Without minute papillae around margins'
		'With papillae around margins'
		
	;
	MATRIX
	'Novumbra'		                        0000000010110000000000000??000001000000000001010101000000000000010000001??01???0001?00000000001001000000000100000000000
	'Thaleichthys'		                    0001000000100000000000000??00000100010000000001000000000000000002000000000010100000100000000200000000000000000000000000
	'Chanos'		                          0100000000000000000001000??000001100000000010100100010??000000?00000??0000001001001010001000001001001000000000000000000
	'Prosopium'		                       02100000001000000001000010000110010000000001010010000010000000000100000010000000001000001100010010000010000001000000000
	'Coregonus'		                       01010000001000000001000010000110110000000001010010000010000000000000000000000000001000011100110010000011200000000000000
	'Stenodus'		                        01010000001000000101000010001100100000000001010010000010000000000000000001000000001000011101110010000011200000000000000
	'Thymallus'		                       0100000010100000000100000??00110000000000001000000000000100000101000001010000000001000011000011010100010000101000000001
	'Eosalmo'		                         ?1000000??1??0000011000?1??00100000?????0001?000000000001000001010000?1?1000000?00101????0000111000????????????????????
	'Brachymystax'		                    02100000101111000011000010000100000010000001101000001000100000101000001010010001001111001000011100000110200111000000000
	'Acantholingua'		                   010000001011110000110000100001000011100000011010000010001000101010000010101100010001010010010111010000101001?1000000000
	'Salmothymus'		                     020000000011111000110000100011100010000000011010000010001000101010000010100100011001110010010111010011101001?1000000000
	'Platysalmo'		                      02000000001111100011000010001100001000000001101000001000100010101000001010010001100111001001011101000010000111000000000
	'Hucho hucho'		                     02000000101111000111000111001100000010000101101001101000100010212000001010010001101111011001011101010110200121000000000
	'Hucho perryi'		                    02000000001111000111000111001100000010000101101001101000100010212000001010010001101101000001011100010110200121000000000
	'Salvelinus larsoni'		              ?200000010111100011100011110010000001100010110100110100010001020200000101001000110110100000??????????1?????????????????
	'Salvelinus malma'		                02001000101011000111000111100100000011000101101001101000100010202010001110011001101111000001111101001110100121100000000
	'Salvelinus alpinus'		              02001000101011000111000111100100000001000101101001101000100010202010001110011001101111000001111101000110100121100000000
	'Salvelinus namaycush'		            02100000101111000111000111100100000001001111101101101000100010202000001010011001101111000002111101000110200021100010000
	'Salvelinus fontinalis'		           02100000101111000111000111100100000001001101101101101000100010202010001010011001201111000001?11101000110100121100010000
	'Salvelinus confluentus'		          02100000101111000111000111100100000001001111101101201000100010202010001110011001101111000002111101000110100121100000000
	'Salvelinus leucomaenis'		          02000000101111000111001111100100000001001101101101101000100010202000001010011001101111000002011101000110100121100010000
	'Salmo trutta'		                    02000100101111000011000111000100001000100101101001211000110011102011001010010001100111001000011101000010100121000000000
	'Salmo salar'		                     02000100101111000011000111000100001000110101101001211000110011102011001010010001100111001001011101000010100121000001000
	'O. chrysogaster'		                 010000001011110000110011110011000010001001011001012100001100101120?0001210001111201111001000011100000010100121010100000
	'O. clarki'		                       01000000101111000011001111000111001000100101100101210000110010112010001110000101201111000001111100000010100121010100000
	'O. gilae'		                        010000001011110000110011110001110010001001011001012100001100101120?0001110010101201111001011111100000010100121011100000
	'O. apache'		                       01000000101111000011001111000111001000100101100101210000110010112010001110010101201111001011111100000010100121011100000
	'O. lacustris'		                    ?10000101111110100111011110001110010001001011001012100001100101120100011100001012011110??011???????00??????????????????
	'O. mykiss'		                       01000010111111010011001111000111001000100101100101210000110010112010001110000101201111001011111100000010100121000100000
	'O. m. aguabonita'		                01000010111111010011001110000111001000100101100101210000110010112010001110000101201111001001111100000010100121010100100
	'O. m. (redband)'		                 01000010111111010011001110000111001000100101100101210000110010112010001110000101201111001011111100000010100121010100000
	'O. masou'		                        01000010111111010011001111000111001100110101100101210101110000002010101210000101211111001012111101000010100121000100010
	'O. kisutch'		                      11000010111111010011011111000111001100110101100101210101110000002010101210000101211111001012211100000010200121000000000
	'O. tshawytscha'		                  11000020111111010011001111010111001100110101100101210101110000002010101210000101211111001012211100000010200121000000000
	'Oncorhynchus keta'		               11000021111111010011001111000111001000110101100101110101111000002010101210000101211111101012211101000010200121000000000
	'Oncorhynchus nerka'		              11000021111111011011001111000111001000110101100101110101111000002010111210000101111111101012211100001010210121000000000
	'O. gorbuscha'		                    11000021?11111011011001111000111001000110101100101110101111000002010101110000101211111101012211100001010211121?00000000
	'Oncorhynchus rastrosus'		          ?1000021?111110110110011????0111111-00110101100111110101111100011010101?10000101111110001012??????001??????????????????
	'Oncorhynchus ketopsis'		           ?10??????????????????????????????????????1011??1011??101??????0020?0??1????0??0?11???0??1??2???????11??????????????????
	'Oncorhynchus salax'		              ??????????1??1?1??????1?????????????????01011?01011??101??1???0020??1?1????00?01111??0??1??2???????01??????????????????
	'Oncorhynchus rastellus'		          ?????????????????01????111?0?1?1????????0???????0??1??01111?00?1?0001?1???????????????????0????????????????????????????
    ;
    ENDBLOCK;
